# Supplementary material for: Surveillance and Genetic Analysis of Low-Pathogenicity Avian Influenza Viruses Isolated from Feces of Wild Birds in Mongolia, 2021 to 2023
Source: Animals (Basel). 2024 Apr 4;14(7):1105. doi: 10.3390/ani14071105 (PMC11011059; doi:10.3390/ani14071105)
Supplement: Supplementary file 1 [file animals-14-01105-s001.zip]

Archive with 2 entries (2 files):
- Supplemetary figure S1..pptx
- Supplemetary Table S1..xlsx
