# Supplementary material for: Surveillance and Genetic Analysis of Low-Pathogenicity Avian Influenza Viruses Isolated from Feces of Wild Birds in Mongolia, 2021 to 2023
Source: Animals (Basel). 2024 Apr 4;14(7):1105. doi: 10.3390/ani14071105 (PMC11011059; doi:10.3390/ani14071105)
Supplement: Supplementary file 1 [file animals-14-01105-s001.zip › Supplemetary Table S1..xlsx]

## Sheet: Sheet1
Region	collection site	latitude	longitude	prevalence rate(%)
Western	Khar-Us lake	47°50'32.4" N	92°01'33.2" E	1.5
	Uvs lake	50°40'13.0" N	92°57'58.2" E	0.8
Central	Khunt lake	48°26'20.3"N	102°34'36.4" E	0.9
	Erkhel lake	49°57'39.2" N	99°54'24.2" E	0.7
	Doitiin tsagaan lake	47°34'18.5" N	102°31'46.0" E	1.3
	Tuin River	46°04'27.6" N	100°43'54.2" E	0
	Sharga lake	48°55'42.2" N	101°58'14.6" E	1.3
Eastern	Ganga lake	45°15'48.7" N	113°59'49.4" E	1.4
	Gurem lake	47°50'17.4" N	112°08'42.5" E	1
	Chukh lake	49°31'10.4" N	115°32'18.8" E	0.1
Table S1:Location (latitude and longitude) and prevalence rate of AI according to collection site.
